# Supplementary material for: The Effects of Structure and Oxidative Polymerization on Antioxidant Activity of Catechins and Polymers
Source: Foods. 2023 Nov 22;12(23):4207. doi: 10.3390/foods12234207 (PMC10705921; doi:10.3390/foods12234207)
Supplement: Supplementary file 1 [file foods-12-04207-s001.zip]

Archive with 1 entries (1 files):
- foods-2717890-supplementary.pdf
